# Supplementary material for: Identification of Key Genes and Potential New Biomarkers for Ovarian Aging: A Study Based on RNA-Sequencing Data
Source: Front Genet. 2020 Nov 16;11:590660. doi: 10.3389/fgene.2020.590660 (PMC7701310; doi:10.3389/fgene.2020.590660)
Supplement: Supplementary Table 1 — The list of differentially expressed genes. [file Table_1.CSV]

genesymbol	logFC	P.Value	adj.P.Val
4833423E24Rik	5.973794825	5.74E-10	8.18E-06
Gcnt3	5.571761229	7.45E-09	5.31E-05
Igj	5.450675632	1.56E-08	7.41E-05
Padi1	5.285268068	4.18E-08	0.000146149
Entpd3	5.250107409	5.13E-08	0.000146149
Ovgp1	5.154471253	8.92E-08	0.000211668
Slc14a1	5.112548291	1.13E-07	0.000230476
BC048546	5.025580738	1.85E-07	0.000329354
Lrp2	4.945982173	2.88E-07	0.000427737
Csf3	4.938270374	3.00E-07	0.000427737
Fxyd4	4.899347529	3.72E-07	0.00048137
Unc5cl	4.84773132	4.92E-07	0.000584195
Rtn1	4.780877317	7.05E-07	0.000771527
Pdzk1ip1	4.761807417	7.80E-07	0.000771527
Atp2b2	4.754225614	8.13E-07	0.000771527
Klk11	4.731782105	9.15E-07	0.000814683
Myb	4.697808249	1.09E-06	0.000917142
Gabrp	4.660313127	1.33E-06	0.00098051
Plekhs1	4.652400579	1.39E-06	0.00098051
1600029D21Rik	4.652176711	1.39E-06	0.00098051
Ccdc108	4.644590187	1.45E-06	0.00098051
Fhad1	4.598886632	1.83E-06	0.001178677
Nme9	4.590557974	1.91E-06	0.001178677
Sv2b	4.579360689	2.02E-06	0.001178677
Fndc7	4.562378792	2.21E-06	0.001178677
Lrrc26	4.555152577	2.29E-06	0.001178677
Kndc1	4.553471232	2.31E-06	0.001178677
Spata18	4.553002494	2.32E-06	0.001178677
Sftpd	4.529511886	2.61E-06	0.001282609
Dnahc5	4.500077222	3.03E-06	0.001439138
Rnf112	4.487982172	3.22E-06	0.001480294
Ttc21a	4.474351536	3.45E-06	0.001535781
Spag17	4.437968534	4.14E-06	0.001774522
Prap1	4.431044547	4.28E-06	0.001774522
Adgb	4.424899541	4.42E-06	0.001774522
Cdcp1	4.421840084	4.49E-06	0.001774522
E230008N13Rik	4.408144038	4.80E-06	0.001847936
Blk	4.389213499	5.27E-06	0.001975821
Cndp1	4.349689156	6.40E-06	0.002337777
Scgb1c1	4.324638887	7.23E-06	0.002531389
Nsg2	4.311184788	7.72E-06	0.002531389
Cdhr3	4.31002449	7.77E-06	0.002531389
Ly6d	4.303767469	8.01E-06	0.002531389
Hydin	4.303238097	8.03E-06	0.002531389
Wdr63	4.301510305	8.09E-06	0.002531389
Cdkl1	4.29942045	8.18E-06	0.002531389
Hnf1b	4.291906982	8.48E-06	0.002569224
Abp1	4.286017167	8.72E-06	0.002588292
Sec14l3	4.276893792	9.12E-06	0.002649509
Ikzf3	4.262059849	9.79E-06	0.002788548
Tmem212	4.239207871	1.09E-05	0.003025616
Anxa8	4.236833289	1.10E-05	0.003025616
Ltf	4.232422829	1.13E-05	0.003025654
Pax8	4.228922079	1.15E-05	0.003025654
Alox12e	4.215883728	1.22E-05	0.003086389
Pkp3	4.211186043	1.25E-05	0.003086389
Alox15	4.208651375	1.26E-05	0.003086389
Slc1a1	4.207759387	1.27E-05	0.003086389
Ccdc153	4.205888767	1.28E-05	0.003086389
Dnahc6	4.202581215	1.30E-05	0.003086389
Acpp	4.194625679	1.35E-05	0.003152372
C3	4.188712956	1.39E-05	0.003189484
Grhl2	4.163179841	1.57E-05	0.003540276
Ccdc113	4.159512926	1.59E-05	0.003545519
Ggt6	4.12370647	1.88E-05	0.004127532
Wnt16	4.120117526	1.92E-05	0.004133515
Plk5	4.104115943	2.06E-05	0.004362482
Spink8	4.102089673	2.08E-05	0.004362482
Slc44a4	4.096257956	2.14E-05	0.00441703
Lrrc23	4.084132021	2.26E-05	0.004605081
Wnt11	4.075676209	2.35E-05	0.004692592
Barx2	4.07394535	2.37E-05	0.004692592
Stmnd1	4.067962152	2.44E-05	0.004757608
Wdr52	4.063312008	2.49E-05	0.004783467
Ccdc162	4.060905516	2.52E-05	0.004783467
1700016K19Rik	4.053455761	2.61E-05	0.004884767
Capsl	4.039076669	2.78E-05	0.005149509
Arg1	4.026479335	2.95E-05	0.005384449
Dnali1	4.021509124	3.02E-05	0.005438069
2310007L24Rik	4.013633427	3.13E-05	0.005566024
Foxj1	4.003221429	3.28E-05	0.005716626
Casp4	4.002314705	3.29E-05	0.005716626
Wdr65	3.987197135	3.52E-05	0.006018255
Igsf5	3.985629326	3.55E-05	0.006018255
Cyp2f2	3.971893386	3.78E-05	0.006327565
Pvrl4	3.966281061	3.87E-05	0.006413959
Dnahc9	3.957686436	4.03E-05	0.006589856
Wfdc2	3.9469365	4.22E-05	0.006836634
Muc20	3.93579826	4.44E-05	0.007003754
Slc25a48	3.934776137	4.46E-05	0.007003754
Atp10b	3.934036799	4.48E-05	0.007003754
1700003M02Rik	3.930478237	4.55E-05	0.007007942
Eps8l1	3.929030273	4.58E-05	0.007007942
Galnt3	3.920617335	4.75E-05	0.007168452
1190003J15Rik	3.91916896	4.78E-05	0.007168452
Tctex1d4	3.909430677	4.99E-05	0.007407519
Ptpn22	3.890648302	5.43E-05	0.007967151
Tmem30b	3.880057471	5.69E-05	0.00826328
Tshr	3.874240832	5.83E-05	0.008392149
Vtcn1	3.865593986	6.06E-05	0.008630299
4930451C15Rik	3.858073176	6.26E-05	0.008791948
Mzb1	3.856855093	6.30E-05	0.008791948
Slc39a4	3.853286503	6.40E-05	0.008843848
Odf3b	3.847033765	6.57E-05	0.009001901
Il17rb	3.842303905	6.71E-05	0.00910249
Ubxn10	3.83560799	6.91E-05	0.009284147
Fam166b	3.828599919	7.12E-05	0.009482723
Fam179a	3.82036793	7.38E-05	0.009705593
Nwd1	3.819004834	7.43E-05	0.009705593
Ap3b2	3.812397402	7.64E-05	0.009897329
Ppp1r32	3.799359548	8.09E-05	0.01037818
Il17re	3.79331235	8.30E-05	0.010424326
Tmprss2	3.793074849	8.31E-05	0.010424326
Armc4	3.792163394	8.34E-05	0.010424326
Ces1f	3.785222002	8.60E-05	0.010647891
Erich2	3.775943427	8.95E-05	0.010813873
Tjp3	3.774403924	9.01E-05	0.010813873
Tekt1	3.77379191	9.03E-05	0.010813873
Sbspon	3.773688681	9.04E-05	0.010813873
Hp	3.770871524	9.15E-05	0.010830593
Gria1	3.769451015	9.20E-05	0.010830593
Spag6	3.759937901	9.59E-05	0.011124249
Gm1661	3.758043119	9.66E-05	0.011124249
Slc22a18	3.757504369	9.69E-05	0.011124249
Tfcp2l1	3.755454332	9.77E-05	0.011129287
Cblc	3.753661336	9.85E-05	0.011129287
Slc2a3	3.746736713	0.00010142	0.011330179
Napsa	3.745793283	0.00010183	0.011330179
Dnaic1	3.739302973	0.00010469	0.011488247
Zp2	-3.738914043	0.000104864	0.011488247
Btbd17	3.732087872	0.000107959	0.011736999
S100g	3.725616392	0.000110972	0.011973199
Cldn2	3.721558131	0.000112902	0.012089837
Ccdc151	3.719235618	0.000114021	0.012118512
Fxyd3	3.710972279	0.000118086	0.012382751
Dynlrb2	3.709368987	0.000118891	0.012382751
Dnaaf1	3.708322167	0.000119419	0.012382751
Tnk1	3.703964593	0.000121641	0.012382751
Ccl28	3.70393068	0.000121658	0.012382751
Pifo	3.70380364	0.000121723	0.012382751
Cldn10	3.699010519	0.000124214	0.012546503
Lrrc43	3.687585636	0.000130346	0.013073143
Foxa2	3.683154352	0.0001328	0.013226147
Ehf	3.677177446	0.000136179	0.013468516
Slc22a4	3.667934925	0.000141565	0.013904594
Calb1	3.655361747	0.000149214	0.014555484
Grb7	3.648747582	0.000153392	0.014861274
Lad1	3.643327107	0.000156898	0.015098244
Mfsd6l	3.638200159	0.000160283	0.015285725
Slpi	3.637138814	0.000160993	0.015285725
Cd19	3.631223253	0.000165001	0.01556254
Mab21l3	3.62731411	0.000167701	0.015713142
Kif19a	3.619427009	0.000173276	0.016088215
Cldn3	3.618470657	0.000173963	0.016088215
Ccdc164	3.615510754	0.000176108	0.01618148
Cnksr1	3.60597224	0.00018319	0.016724277
Ttll6	3.602247178	0.000186027	0.016875163
Cdkl4	3.583724108	0.000200762	0.018096494
Gm9992	3.577724504	0.000205764	0.018430797
Ak7	3.57532558	0.000207797	0.018494152
Dnaic2	3.57383642	0.000209069	0.018494152
Mapk15	3.567733394	0.000214356	0.018844838
Cldn7	3.566217201	0.000215689	0.01884569
Cldn4	3.560676419	0.000220627	0.019159565
Ildr1	3.554423965	0.000226326	0.019384845
Umodl1	-3.554217693	0.000226516	0.019384845
Cidea	3.553365554	0.000227304	0.019384845
Fgf1	3.547112862	0.000233165	0.019766319
Amh	-3.53942996	0.000240561	0.020272621
Cdh1	3.534979134	0.000244946	0.020520699
Dnahc1	3.515115919	0.000265443	0.022107849
Clic6	3.513295357	0.0002674	0.022141362
Wdr16	3.497900977	0.000284498	0.023291617
Zmynd10	3.49784416	0.000284563	0.023291617
Timp4	3.493857568	0.000289155	0.023532289
Fndc1	3.491498049	0.000291906	0.023602949
Coro2a	3.49007341	0.000293579	0.023602949
Wfdc15b	3.488873042	0.000294995	0.023602949
1110017D15Rik	3.485171658	0.000299403	0.023821806
Ttc16	3.479197274	0.000306649	0.024262723
Ccdc33	3.472851753	0.000314524	0.024748314
Pax2	3.470977954	0.000316885	0.02479712
Ankrd6	3.467569783	0.000321223	0.024999192
Rab25	3.462425303	0.000327875	0.025378271
Serpina3g	3.46010131	0.000330923	0.025475697
E330034G19Rik	-3.458485779	0.000333057	0.025502135
Nek11	3.443882761	0.00035294	0.026880047
Cpa1	-3.430838361	0.000371634	0.028153252
Gcnt1	3.428288816	0.000375394	0.028216389
Mal2	3.42733988	0.000376803	0.028216389
2610528J11Rik	3.426260587	0.000378411	0.028216389
Dlx5	3.409465203	0.000404278	0.029714685
Upk1a	3.409193971	0.000404708	0.029714685
2010300C02Rik	3.409027886	0.000404973	0.029714685
Hdc	3.407849898	0.00040685	0.029714685
Dnahc10	3.405781927	0.000410167	0.02980405
Cd79a	3.40418854	0.000412739	0.029838732
Kif5c	3.393706621	0.000430041	0.03093252
5730559C18Rik	3.391757839	0.000433331	0.031012567
Krt18	3.376488487	0.000459938	0.03275218
Gm11985	-3.371969069	0.000468101	0.033167614
Aqp8	3.364469002	0.000481946	0.033979572
Eno4	3.361749421	0.00048706	0.034170974
Fam92b	3.351634044	0.000506529	0.035263613
Lcn2	3.350013301	0.000509715	0.035263613
Ifit3	3.348787364	0.000512137	0.035263613
Cd24a	3.348585066	0.000512538	0.035263613
Itgal	3.346047944	0.000517589	0.03543992
Crlf1	3.334749519	0.000540651	0.036841845
Myh14	3.331215209	0.000548059	0.037168831
Gm5480	3.3292886	0.000552137	0.037267937
Mecom	3.324680085	0.000562007	0.037755196
Zbp1	3.320336789	0.000571459	0.038209943
Vwa3a	3.318810124	0.000574816	0.038254831
AU022751	-3.313304612	0.000587077	0.038797556
Lrrc36	3.312708269	0.00058842	0.038797556
Fermt1	3.302389819	0.000612107	0.040115998
Pmaip1	3.301560476	0.000614049	0.040115998
Bmp15	-3.296822028	0.000625255	0.040661534
Lamb3	3.292782627	0.000634957	0.0411048
Alcam	3.287984664	0.000646663	0.041673195
Dnaaf3	3.284276169	0.000655848	0.042074743
Trp73	3.275870506	0.000677119	0.043244508
Wdr96	3.274374448	0.000680971	0.043296384
Lrrc48	3.270718661	0.000690471	0.043701667
Chdh	3.269569323	0.000693482	0.043701667
Spint1	3.260674434	0.000717208	0.044997695
Lbp	3.25642329	0.000728812	0.0454639
St14	3.255620167	0.000731023	0.0454639
Cd2	3.25417795	0.00073501	0.045513126
Gm973	3.250794396	0.000744444	0.045897725
Gbp4	3.24958707	0.000747838	0.045908198
Prss8	3.244511833	0.00076226	0.046440313
Ppp2r2c	3.244244232	0.000763027	0.046440313
Muc4	3.239910503	0.000775558	0.047002107
Nlrp14	-3.236732134	0.000784869	0.047364851
AI661453	3.234718047	0.000790823	0.04752279
Dcdc2a	3.225908533	0.000817361	0.048911173
Fut2	3.218367257	0.000840733	0.050099243
Pklr	3.212232153	0.000860202	0.051045843
Ttll9	3.209466995	0.000869113	0.051360637
Cfi	3.201595584	0.000894951	0.052668961
Trim61	-3.199541343	0.00090181	0.052854221
Pllp	3.194234769	0.000919755	0.053685017
Epb4.1l4a	3.191808753	0.000928068	0.053949165
Myo1g	3.189961451	0.000934445	0.054099053
Wnt7a	3.185968217	0.000948369	0.054682879
Ripk4	3.182679694	0.00095998	0.054918075
Cd79b	3.181593381	0.000963844	0.054918075
Ly6c2	3.181545049	0.000964016	0.054918075
Kcnn4	3.17263753	0.000996255	0.056528551
Slc15a1	3.170435428	0.001004378	0.056763282
Khdc1b	-3.16115446	0.001039289	0.058504164
Lilra6	3.154112133	0.001066525	0.059800982
Gpnmb	3.152255307	0.001073815	0.059815271
Marveld3	3.151909138	0.00107518	0.059815271
Zp3	-3.150755705	0.001079737	0.059835072
Ptprc	3.148700284	0.001087902	0.060053893
Morn5	3.144461618	0.001104921	0.060757878
Irf6	3.142666186	0.001112204	0.060841155
Erbb3	3.141984848	0.00111498	0.060841155
Dynap	-3.137754966	0.001132354	0.061553358
Syn2	3.13486983	0.001144347	0.06186697
Epcam	3.134280654	0.001146811	0.06186697
Gpr132	3.129156624	0.001168444	0.062796174
Spib	3.120373635	0.001206405	0.064592582
Atp6v0a4	3.119141359	0.001211822	0.064639569
2310034G01Rik	3.115957164	0.001225921	0.065147661
Rnf39	3.103547246	0.001282331	0.067585255
Ltb	3.102731302	0.001286123	0.067585255
Gm1965	-3.102418458	0.001287579	0.067585255
Slc38a5	-3.101733616	0.001290773	0.067585255
Cd37	3.097362561	0.00131133	0.06817168
Ttc18	3.096680367	0.001314565	0.06817168
Ccdc19	3.095433767	0.001320497	0.06817168
Pdxk	3.095303153	0.001321119	0.06817168
Nhlrc4	3.08419979	0.001375072	0.070699573
Nobox	-3.070501645	0.001444432	0.073998582
Klhdc7a	3.062096351	0.001488574	0.075986634
Adcyap1	3.059341139	0.001503312	0.076464877
Atp6v0d2	3.055160889	0.001525929	0.077339071
Cd163l1	3.05171781	0.001544793	0.077922732
L1cam	3.051066058	0.001548387	0.077922732
Ttc39a	3.045076547	0.001581786	0.079323231
2610035D17Rik	3.043029899	0.00159335	0.079622765
Dzank1	3.040061568	0.001610259	0.080186415
Ccdc17	3.038053237	0.001621794	0.080479396
Fbxw24	-3.028791777	0.001675975	0.082594775
Padi2	3.028784032	0.001676021	0.082594775
Lrrc71	3.026223697	0.001691291	0.083059877
Ttc25	3.02367126	0.001706641	0.083525705
Tnfrsf13c	3.017691401	0.001743106	0.08474176
Sectm1a	3.017645606	0.001743388	0.08474176
H1foo	-3.011025227	0.0017846	0.086449926
Cxcl17	3.005762045	0.001818001	0.087769379
A330049N07Rik	2.999064686	0.001861333	0.089557787
Krt19	2.993829957	0.00189586	0.090911933
Dlg2	2.992014367	0.001907972	0.091185719
D330045A20Rik	2.988750913	0.001929922	0.091926266
Ikzf1	2.986623876	0.001944353	0.092304928
Slc2a12	2.985469687	0.001952225	0.092370735
Lamc2	2.982834901	0.001970305	0.092917505
Tfap2e	-2.98036665	0.001987382	0.0934135
Zp1	-2.977763979	0.002005535	0.09395669
Adam8	2.97170808	0.002048366	0.095648599
H2-Ea-ps	2.965370567	0.002094085	0.097463913
Efcab12	2.964395241	0.002101204	0.097476679
Fam154b	2.961880011	0.002119664	0.097735657
2410004P03Rik	2.961765082	0.002120511	0.097735657
Btla	2.955847616	0.002164546	0.099443442
Shank2	2.945443443	0.002244007	0.102762553
Rnf128	2.943515386	0.002259023	0.103118615
Ap1m2	2.940154603	0.002285417	0.103936715
Ccl5	2.939379931	0.002291541	0.103936715
Padi6	-2.927461597	0.002387671	0.107953038
Ccdc65	2.926293407	0.002397289	0.108044905
Ccdc78	2.922944255	0.002425061	0.108951794
1700024P16Rik	2.914840746	0.00249348	0.111673392
Tspan1	2.912738056	0.002511519	0.112128706
Ppl	2.908182366	0.002551014	0.11338259
C130026I21Rik	2.907665927	0.002555527	0.11338259
Ppp2r2b	2.903172199	0.002595104	0.114520334
1700009P17Rik	2.902930036	0.002597252	0.114520334
Dlec1	2.901030534	0.002614162	0.114910181
B430306N03Rik	2.891476176	0.002700754	0.118351207
Slc23a1	2.886710624	0.002744917	0.11991753
Slamf7	2.879087839	0.002816933	0.122687317
Rassf9	2.873723117	0.002868645	0.124558654
Lhx9	2.869554107	0.002909428	0.125945512
Rnase6	2.866311984	0.002941509	0.126948398
Tgtp1	2.862741518	0.002977212	0.1278682
C86187	-2.862387066	0.002980778	0.1278682
H2-DMb1	2.857054214	0.0030349	0.129798949
9130017N09Rik	2.85401417	0.003066153	0.130742959
Cd53	2.850282181	0.00310492	0.132000804
Iqcd	2.848381277	0.003124837	0.132158802
Fat2	2.848156968	0.003127195	0.132158802
Lyz1	2.846462646	0.003145059	0.132312195
Serpina3h	2.846051678	0.003149406	0.132312195
Ninj2	-2.844571959	0.003165102	0.132580542
Spag8	2.836482213	0.003252184	0.135307653
Wwc1	2.835608325	0.00326172	0.135307653
Sytl1	2.835105474	0.003267219	0.135307653
T2	2.835015065	0.003268209	0.135307653
Sla	2.833866177	0.003280808	0.135364347
Krt7	2.833158764	0.003288588	0.135364347
Cfb	2.826108995	0.003367039	0.138194159
Galm	2.824971021	0.003379861	0.138321802
4-Mar	2.819226126	0.003445274	0.140594821
Siglecg	2.818265037	0.003456329	0.140642965
Bcl2l15	2.813431947	0.003512413	0.142517906
Saa3	2.812414056	0.00352433	0.142595183
Zc3h12d	2.806760507	0.00359119	0.144888752
Oas1d	-2.799295392	0.003681242	0.148102389
Slc15a2	2.796208212	0.003719079	0.14920316
Lat	2.792614624	0.003763568	0.150563851
Kcnrg	2.791224191	0.003780911	0.150833978
Casz1	2.786675179	0.00383816	0.152594397
Pkhd1l1	2.786020181	0.003846467	0.152594397
Sebox	-2.785076117	0.00385847	0.152645367
Cd52	2.782801557	0.003887529	0.153368928
Oas1g	2.781678524	0.003901949	0.153512593
Fgf12	2.777705459	0.003953356	0.155106618
Cd3g	2.775264511	0.003985244	0.155833921
Clmn	2.774614284	0.003993778	0.155833921
Mlph	2.773399144	0.00400977	0.156030437
Wdfy4	2.769962979	0.004055307	0.157329669
Ctss	2.769217216	0.004065252	0.157329669
Tbc1d10c	2.764980348	0.004122173	0.159037077
Elf3	2.764276148	0.004131703	0.159037077
Plscr2	2.762691261	0.004153226	0.15915249
Exph5	2.762410342	0.004157051	0.15915249
Kif9	2.759061717	0.004202899	0.16033143
Muc1	2.757559186	0.004223619	0.16033143
Tcl1	-2.75711173	0.004229807	0.16033143
Iqcg	2.756890091	0.004232876	0.16033143
Cldn22	2.750698003	0.004319419	0.163175524
1700001L19Rik	2.747341709	0.004366996	0.164536403
H2-Q1	2.744743173	0.004404157	0.165192316
Ptprcap	2.744503236	0.004407603	0.165192316
Pik3ap1	2.740660901	0.004463116	0.166833845
Ces1d	2.736584401	0.004522704	0.168410682
Cma1	2.736159979	0.004528949	0.168410682
Kcne3	2.734570683	0.004552404	0.168675907
Iigp1	2.734073221	0.004559769	0.168675907
Tox3	2.729873379	0.004622373	0.170159012
Ttc34	2.729206734	0.004632382	0.170159012
Gm216	2.728985738	0.004635704	0.170159012
Ctse	2.726342283	0.00467561	0.171182633
Clec7a	2.720729948	0.004761369	0.173875432
Kif6	2.71658809	0.004825568	0.175658084
Eif4e1b	-2.715993259	0.004834852	0.175658084
Kcnc4	2.713665184	0.004871344	0.17653355
Hoxb8	2.709169832	0.004942513	0.178658055
Ptpru	2.707576866	0.004967957	0.179123161
Thsd7b	2.705480161	0.005001628	0.179881788
Lilrb4	2.704691226	0.005014351	0.179885103
Ncf4	2.697102876	0.005138227	0.183865909
1700026D08Rik	2.696268837	0.00515201	0.183897053
Tbc1d2	2.69103798	0.005239215	0.186236743
Itgb4	2.690770432	0.005243711	0.186236743
Dcxr	2.688991574	0.005273693	0.186748056
Myo1h	2.688362483	0.005284333	0.186748056
Ppp1r1b	2.679191134	0.005441667	0.191832245
Ifitm1	2.674199732	0.005529061	0.19443181
H2-Eb1	2.673133901	0.005547885	0.194613263
Il22ra1	2.668653418	0.005627654	0.196655062
Armc3	2.668315732	0.005633708	0.196655062
Pih1d2	2.665085133	0.005691921	0.198201308
Jakmip1	2.662772871	0.005733918	0.199176749
Hsh2d	2.661951463	0.005748905	0.199211445
Grm2	-2.657427037	0.005832087	0.201603361
Gimap3	2.655383077	0.00587002	0.20242331
Pacrg	2.650425686	0.005962948	0.20513117
Spn	2.647605536	0.006016402	0.206471321
Oas1h	-2.644958762	0.006066962	0.207705955
Btg4	-2.643004062	0.006104548	0.208491524
Eppk1	2.640780151	0.006147564	0.209458391
Nlrp2	-2.634306851	0.006274334	0.212812679
Nfasc	2.634227752	0.006275897	0.212812679
Arhgef37	2.63330948	0.006294073	0.212922072
4932418E24Rik	2.630048657	0.006359002	0.214400262
Ccdc13	2.629605233	0.006367877	0.214400262
Fmo2	2.628043395	0.006399229	0.214947672
Cp	2.626391688	0.006432535	0.215558019
Mx1	2.62324979	0.006496321	0.217184506
Map3k9	2.620919906	0.006543988	0.218265763
Hopx	2.617295057	0.006618775	0.219890686
Slc27a2	2.617063178	0.006623585	0.219890686
Gldc	2.615878283	0.006648214	0.220195039
Il20rb	2.614656391	0.006673698	0.220526239
Tymp	2.610791357	0.006754887	0.222692363
Coro1a	2.609670303	0.006778601	0.222958062
Prrg4	2.608842018	0.006796171	0.223020881
Emb	2.606726367	0.006841233	0.223583997
Pilra	2.606220049	0.006852057	0.223583997
Cxcl10	2.604947743	0.006879324	0.223583997
Gm15698	-2.604574695	0.006887338	0.223583997
Nlrp5	-2.604098649	0.006897576	0.223583997
Npm2	-2.603636681	0.006907524	0.223583997
Naip5	2.599205697	0.007003601	0.225972538
Ckmt1	2.598677074	0.007015143	0.225972538
Trpm2	2.598047239	0.007028917	0.225972538
Blnk	2.592150848	0.007159049	0.229123261
Vipr1	2.592148732	0.007159096	0.229123261
Ccdc60	2.586595098	0.007283639	0.232586501
BC051019	2.580519048	0.00742212	0.236478372
Rasal3	2.579682717	0.007441365	0.236562317
Tlr13	2.576401225	0.007517309	0.238444341
Ddo	2.573971836	0.007573979	0.239708022
Asb14	2.573056354	0.007595434	0.239854028
H2-Ab1	2.569970531	0.007668153	0.241614679
Rab17	2.569249581	0.007685232	0.241618274
Cd74	2.567216407	0.007733582	0.242602806
Plekhb1	2.563818114	0.007815003	0.244618195
Slc1a3	2.554234727	0.008048769	0.25138284
Eps8l2	2.552147323	0.00810051	0.252154419
H2-Aa	2.551810617	0.008108884	0.252154419
Hoxb2	2.550487675	0.00814186	0.252628261
Cd4	2.549057321	0.008177649	0.253187117
Bcl2l10	-2.547320452	0.008221296	0.253986327
Golt1a	2.543991834	0.008305526	0.256033134
Pcdh17	2.542874042	0.008333985	0.256355533
Dock2	2.540776704	0.008387617	0.256584267
Fcgbp	2.540748124	0.00838835	0.256584267
Cd14	2.539877312	0.008410711	0.256584267
Plce1	2.539769418	0.008413485	0.256584267
Gbp9	2.536052212	0.008509563	0.258922063
Mak	2.535400744	0.008526502	0.258922063
Slc39a8	2.534249601	0.008556508	0.259280383
Il21r	2.53229224	0.008607744	0.260279169
Cytip	2.531176589	0.00863707	0.260612608
Ak8	2.527398747	0.008737039	0.263071693
C4b	2.525223176	0.008795077	0.264260519
Cybb	2.524409845	0.008816863	0.264357383
Wdr93	2.520722181	0.008916245	0.266775553
Clca3	2.51540797	0.009061223	0.27053149
BC048679	2.514733697	0.009079768	0.27053149
Prf1	2.513337666	0.009118271	0.271111507
Arhgap8	2.512323818	0.009146324	0.271379064
Efhb	2.511015705	0.009182634	0.271426951
Dgat2	2.510892713	0.009186055	0.271426951
Sox17	2.507093202	0.009292285	0.273678249
Pgr	2.506794631	0.009300679	0.273678249
Rasgrp1	2.505591082	0.009334584	0.274109588
Angptl7	2.503854363	0.009383704	0.274985
Ccno	-2.503035446	0.009406945	0.275100025
D6Ertd527e	-2.501763644	0.009443141	0.275305448
Rab15	2.500287478	0.009485309	0.275305448
Sema3e	2.499795126	0.009499411	0.275305448
Cd300lf	2.499777817	0.009499907	0.275305448
Hpn	2.499404176	0.009510622	0.275305448
Rab20	2.498243981	0.009543961	0.275710133
Nek10	2.497239021	0.009572924	0.275736739
Gbp5	2.496869118	0.009583604	0.275736739
Stk33	2.494836055	0.009642494	0.276871773
Msln	2.493826428	0.009671859	0.277156163
Serpina1b	2.489437376	0.009800442	0.27939706
Itgb6	2.489381453	0.00980209	0.27939706
Tspan8	2.489150058	0.009808912	0.27939706
Isg20	2.487405264	0.00986049	0.279792053
Itgb2	2.487351917	0.009862071	0.279792053
Fam107a	2.484923796	0.00993426	0.281279792
Pramef12	-2.480272878	0.010073851	0.284666235
Hoxb7	2.47881912	0.01011784	0.285052268
Mpeg1	2.478499262	0.010127542	0.285052268
F2rl1	2.475885552	0.010207128	0.28672568
Zfand4	2.472527433	0.010310199	0.289050885
Ccr5	2.471666504	0.010336772	0.289105295
Inmt	2.470238767	0.010380974	0.289105295
Fam84a	2.47008508	0.010385743	0.289105295
Ciita	2.469840411	0.010393337	0.289105295
Tgtp2	2.468175277	0.010445157	0.289980359
1700023L04Rik	2.467387681	0.010469747	0.290097545
Arl11	2.465376178	0.010532784	0.291277492
Srpk3	2.463768502	0.010583408	0.292110265
Six4	2.462669624	0.010618135	0.292501892
Tbc1d9	2.461628594	0.010651127	0.292639044
Rbm24	2.461216611	0.010664209	0.292639044
Hhatl	2.458793656	0.010741435	0.292830641
Gbp2	2.458626031	0.010746796	0.292830641
Vrtn	-2.458569767	0.010748596	0.292830641
Hoxb6	2.458418527	0.010753435	0.292830641
Rassf10	2.454431425	0.010881724	0.295758615
Lyz2	2.452251493	0.010952439	0.297035158
Prr15	2.451699685	0.010970404	0.297035158
Zfp7	2.450734271	0.011001897	0.297322619
Aspg	2.449105077	0.011055226	0.298197975
Nrtn	2.447101121	0.011121137	0.298906589
Mapk13	2.447030319	0.011123472	0.298906589
Calcoco2	2.445688867	0.011167796	0.299532497
Hsd11b1	2.444028887	0.011222862	0.300443618
Dact2	2.441915998	0.011293301	0.301762092
Prr15l	2.440373529	0.011344971	0.302575054
Gal3st1	2.433650783	0.01157263	0.308069907
Pabpn1l	-2.427673809	0.011778429	0.312963412
Nckap1l	2.425198707	0.011864598	0.314107727
Trim30a	2.425169853	0.011865606	0.314107727
Dsg2	2.41459343	0.012240174	0.323422187
Pglyrp1	2.407824402	0.012485365	0.329237913
Arhgap30	2.407246192	0.01250651	0.329237913
Tll1	2.405437609	0.012572852	0.330373734
Rac2	2.402475952	0.012682165	0.33263241
Lilrb3	2.401200463	0.012729501	0.33326022
Dennd1c	2.400443981	0.01275765	0.333384312
Rab11fip4	2.398737245	0.01282136	0.334435535
S100a14	2.394631843	0.012975762	0.337844238
Ryr3	2.393482893	0.013019267	0.338277847
Scrn1	2.39293864	0.01303992	0.338277847
Gm8909	2.391560649	0.013092341	0.33902022
Cobl	2.390700723	0.013125148	0.33925293
Pla2g2d	2.387410404	0.013251351	0.341894464
1700019L03Rik	2.385666697	0.013318666	0.342844796
Cd5	2.384962501	0.013345937	0.342844796
Ano5	2.384589474	0.013360403	0.342844796
Ttll10	2.377272309	0.013646977	0.349568784
Apoa4	-2.375739265	0.013707701	0.350364047
Hk3	2.375247646	0.013727225	0.350364047
Dennd2d	2.374560585	0.013754551	0.350433491
Krt8	2.373046174	0.013814954	0.351343876
H2-Q5	2.370286174	0.013925639	0.353527539
Astl	-2.368291236	0.014006129	0.354938247
Mogat2	2.366645621	0.014072834	0.355973362
Naip2	2.366052011	0.014096965	0.355973362
Il18r1	2.363412623	0.014204701	0.357902747
Lif	2.362950681	0.014223631	0.357902747
Ptpn6	2.358558931	0.014404719	0.361510666
Aig1	2.358243996	0.014417783	0.361510666
Alpk3	-2.354770228	0.014562571	0.364499367
Dram1	2.353639301	0.014609985	0.365044568
Nt5e	2.352106179	0.014674477	0.36601385
1700101E01Rik	2.350182735	0.014755744	0.367397397
Hepacam	2.346362568	0.014918326	0.370797209
Dnase1l3	2.344089208	0.015015825	0.371986126
Nr1i2	2.343974501	0.015020759	0.371986126
Aim1	2.343336771	0.015048219	0.371986126
Slc30a3	-2.342816899	0.015070636	0.371986126
1700028P14Rik	2.3405976	0.015166665	0.373708715
4430402I18Rik	2.339088434	0.015232273	0.374677095
Casc1	2.334095141	0.015451134	0.37940527
Pigr	2.329982516	0.015633469	0.383112522
9930111J21Rik1	2.329479233	0.015655911	0.383112522
Snhg11	2.325914229	0.015815697	0.386358755
2310014F07Rik	2.324904081	0.015861232	0.38643416
Glis3	2.324642327	0.01587305	0.38643416
Hoxb5	2.322176269	0.015984773	0.388489998
Diras2	2.320131555	0.016077931	0.389593526
Rnf208	2.319979243	0.016084889	0.389593526
Kcnmb2	2.317040715	0.016219656	0.392190741
Ms4a6d	2.315968628	0.016269071	0.392536437
Iqca	2.315535398	0.016289077	0.392536437
Itgb7	2.313199687	0.01639731	0.394281142
Mybpc2	2.312779534	0.016416846	0.394281142
Gda	2.310877109	0.01650556	0.395744416
Gdf9	-2.309681741	0.016561517	0.396300999
Cftr	2.309193393	0.016584426	0.396300999
Car14	-2.307168042	0.016679733	0.397910813
Gpr114	2.305438891	0.016761482	0.399192344
Apobec1	2.304009009	0.016829347	0.39974211
Esr1	2.30377029	0.016840701	0.39974211
Mcpt4	2.302561547	0.016898293	0.400441751
Tpsb2	2.301286326	0.01695924	0.401218434
H2-K2	2.289855097	0.017514246	0.41366151
Qrfp	2.285567321	0.017726495	0.417981367
Nlrc5	2.282778048	0.017865774	0.419882156
Zfp831	2.282772121	0.017866071	0.419882156
A630001G21Rik	2.279620676	0.01802459	0.422340903
Cd83	2.279513537	0.018030001	0.422340903
Tmem200c	2.277505954	0.018131651	0.424024576
Cd247	2.276031767	0.018206612	0.42505128
Scnn1b	2.275470119	0.018235243	0.42505128
Tnfaip3	2.273369033	0.018342699	0.426857384
F3	2.27236634	0.018394175	0.427356994
Cd3e	2.270437365	0.018493559	0.428966244
Efnb2	2.268095917	0.018614827	0.431077011
Car12	2.266980887	0.01867282	0.431364543
Poln	2.266692989	0.018687819	0.431364543
Plek	2.264891551	0.018781913	0.432834962
Sptbn2	2.264006574	0.018828289	0.433202742
Hnf4a	2.258563669	0.019115727	0.438378971
Cdkn2a	2.258213103	0.019134371	0.438378971
Mmp25	2.258002001	0.019145606	0.438378971
Sash3	2.255953969	0.0192549	0.440173812
Gbp6	2.255086894	0.019301336	0.440528245
Celsr1	2.254301265	0.019343494	0.440784074
Basp1	2.251188314	0.019511334	0.443898433
Ccdc88b	2.247027966	0.019737631	0.44806
Fcna	2.24667063	0.019757175	0.44806
Acap1	2.244728244	0.019863703	0.449759709
Ccl6	2.242652747	0.019978085	0.451103705
Nlrc4	2.242502119	0.019986409	0.451103705
Cyp4f15	2.241357982	0.020049732	0.451816906
Fyb	2.240367858	0.020104672	0.452339247
Tlr2	2.238141992	0.020228662	0.454411042
Acsm3	2.236984041	0.020293428	0.455148025
Sec14l4	2.234457758	0.020435354	0.45761056
Sox6	2.232270982	0.020558906	0.45965453
Arhgap9	2.228110386	0.020795776	0.464221706
Zmynd12	2.227222163	0.020846652	0.46462913
Slfn2	2.225961737	0.020919032	0.465513836
Susd2	2.22435761	0.021011466	0.466841346
Irf4	2.222109291	0.021141619	0.468727685
Anxa1	2.221755061	0.021162189	0.468727685
Cbr2	2.220987008	0.02120685	0.46883071
BC021891	2.220496484	0.021235415	0.46883071
AU040972	2.21997883	0.021265597	0.46883071
Frmpd1	2.218732759	0.021338403	0.469663098
Lhb	2.218204939	0.021369308	0.469663098
Gramd3	2.217011045	0.021439357	0.470476616
Hook1	2.215084904	0.02155279	0.472178469
S100b	2.214569742	0.021583217	0.472178469
H2-DMa	2.213880979	0.021623956	0.472344152
Rsph9	2.213063217	0.021672412	0.472677635
Rab32	2.211785841	0.021748291	0.473607285
Ooep	-2.210275532	0.021838305	0.474288272
Ptgs1	2.210143885	0.021846167	0.474288272
Kbtbd11	2.208101802	0.021968428	0.476216669
2810405F15Rik	2.206291013	0.022077339	0.477850246
Ier3	2.20195973	0.022339754	0.482796317
Ly9	2.197634753	0.022604488	0.487732916
Hpgds	2.196639532	0.022665791	0.487732916
Rgs22	2.19655643	0.022670916	0.487732916
Stac2	2.194409768	0.022803662	0.489202254
Clec12a	2.194337661	0.022808133	0.489202254
Gcnt2	2.193607112	0.022853471	0.489202254
0610040J01Rik	2.193234712	0.022876611	0.489202254
Cbs	2.191055908	0.023012411	0.491368459
Itgam	2.189439771	0.023113593	0.492790111
Fzd6	2.188459944	0.023175125	0.492907271
Tagap	2.188250332	0.023188307	0.492907271
Evi2b	2.185332618	0.023372471	0.496081564
Xdh	2.184372863	0.023433327	0.496633093
Myo1f	2.181847456	0.023594114	0.498817707
Sfpi1	2.18165424	0.023606455	0.498817707
Crip1	2.179805626	0.023724812	0.500575969
Liph	2.178758666	0.023792072	0.501252498
Irf5	2.177978387	0.023842307	0.501568882
Slc15a3	2.177094309	0.023899335	0.501795048
Tmem150b	2.17671987	0.023923525	0.501795048
Zap70	2.172517065	0.024196492	0.506304853
A830018L16Rik	2.17231576	0.024209634	0.506304853
Sytl3	2.169069214	0.024422438	0.508656222
Nr2f1	2.168879477	0.024434925	0.508656222
Gm9895	2.168705707	0.024446366	0.508656222
Wnt7b	2.168423912	0.024464929	0.508656222
H2-Q10	2.166837924	0.024569632	0.509694534
Ceacam1	2.166583806	0.024586445	0.509694534
Krt23	2.165470658	0.024660208	0.510480638
Tspan33	2.164471858	0.024726557	0.510634592
Cgn	2.16427949	0.024739353	0.510634592
Traf1	2.162661735	0.024847195	0.512118306
Ankmy1	2.161992755	0.024891909	0.512298504
Anpep	2.16102849	0.024956482	0.512886312
Plekha6	2.159863664	0.025034679	0.513181457
Pcnxl2	2.159741252	0.025042909	0.513181457
Nfe2l3	2.159171857	0.025081222	0.513228108
Mapk12	2.153497838	0.025465789	0.520349733
Tnfaip2	2.151796583	0.025582084	0.521977139
Efhc1	2.150629499	0.02566213	0.522159453
Ttll13	2.150422032	0.025676382	0.522159453
6430531B16Rik	2.149832026	0.02571695	0.522159453
Hcst	2.149056081	0.025770387	0.522159453
Kcnj10	2.148998794	0.025774336	0.522159453
Sectm1b	2.148444058	0.025812603	0.522191896
Arhgdib	2.146343098	0.025957979	0.52438799
F10	2.145114624	0.02604331	0.525011671
BC064078	2.144579399	0.026080564	0.525011671
1700007K13Rik	2.14430841	0.026099443	0.525011671
Themis2	2.139768209	0.02641751	0.529777739
Slamf8	2.139660795	0.026425075	0.529777739
Tmod1	2.13933591	0.026447969	0.529777739
Htatip2	2.138311441	0.026520272	0.530400432
Ptafr	2.137822888	0.026554812	0.530400432
Sh3bgrl2	2.137314712	0.026590781	0.530400432
Armc2	2.134817352	0.026768158	0.531786772
Gpr133	2.134333723	0.026802626	0.531786772
Hmgcll1	2.134244744	0.026808971	0.531786772
Dgkg	2.134235359	0.026809641	0.531786772
Zbtb32	2.133292573	0.026876958	0.531897486
Tctn3	2.133111318	0.026889916	0.531897486
Spa17	2.131414509	0.027011491	0.533082739
Fam107b	2.131072511	0.027036052	0.533082739
Trim7	2.130709717	0.027062128	0.533082739
Aldoc	2.126312817	0.027379883	0.537146362
Klf5	2.126119656	0.027393916	0.537146362
Kcnd2	2.12611369	0.027394349	0.537146362
Smpd3	2.125770718	0.027419281	0.537146362
Cmtm8	2.123321323	0.027597908	0.539903027
Igsf9	2.122719127	0.027641977	0.540023379
1700088E04Rik	2.121235102	0.02775084	0.541407482
Fcgr1	2.120303258	0.027819385	0.541502137
Ngef	2.120135583	0.027831735	0.541502137
Klhl6	2.118600204	0.027945037	0.542964826
Slco5a1	2.118083386	0.027983265	0.542966832
Kif27	2.116658338	0.028088905	0.544275085
Ly6a	2.115827585	0.028150648	0.544730344
Hoxb3	2.113727266	0.02830727	0.547017829
Cd22	2.11281595	0.02837546	0.547592558
Acot11	2.111245805	0.028493281	0.549122198
Krtcap3	2.106881795	0.028822962	0.553719368
Pla2g7	2.106568345	0.028846768	0.553719368
Sntb1	2.106546068	0.02884846	0.553719368
Rasl10a	-2.102029633	0.029193372	0.559585469
1700030J22Rik	2.100743626	0.029292229	0.560725701
Wfdc10	-2.099276917	0.029405328	0.562135136
Ccdc89	2.09824421	0.029485186	0.56252721
Sox9	2.097990507	0.029504833	0.56252721
Slc38a3	-2.096092769	0.029652153	0.564553854
Arhgap25	2.095601266	0.029690411	0.564553854
Hmha1	2.09480826	0.029752228	0.564562303
Elavl3	-2.094578776	0.029770137	0.564562303
Aqp5	2.093113503	0.029884708	0.565280535
Cacna1e	2.092957163	0.029896955	0.565280535
Ocln	2.092572779	0.029927083	0.565280535
E130018N17Rik	2.089875591	0.030139229	0.56761439
Tmem108	2.089584641	0.03016219	0.56761439
Gpr35	2.0894831	0.030170207	0.56761439
Dbil5	2.087342308	0.030339658	0.570049352
Ulk4	2.08659308	0.030399155	0.570362094
Adra2c	2.085287354	0.030503083	0.570362094
Lrrc34	2.085273408	0.030504194	0.570362094
Gpcpd1	2.08511913	0.030516495	0.570362094
Samd9l	2.084222104	0.030588096	0.570362684
H2-Oa	2.084108456	0.030597178	0.570362684
Gprc5c	2.082685478	0.030711087	0.570362684
Rab37	2.081909357	0.030773369	0.570362684
Sspo	2.081628566	0.030795928	0.570362684
Mob3b	2.081619757	0.030796636	0.570362684
Gbp11	2.081616948	0.030796862	0.570362684
D130043K22Rik	2.079848416	0.03093928	0.571858906
Slc22a3	2.079151905	0.030995524	0.571858906
Epn3	2.077983934	0.031090037	0.571858906
Tmem45b	2.077825002	0.031102917	0.571858906
Pkib	2.077714079	0.031111909	0.571858906
Ifit1	2.077631942	0.031118568	0.571858906
Serpine1	2.076570964	0.031204705	0.572702848
Cldn15	2.075032789	0.031329947	0.572747018
Tmc4	2.074864576	0.031343669	0.572747018
Efcab6	2.074722557	0.031355259	0.572747018
Tmem158	2.074566806	0.031367973	0.572747018
Cystm1	2.073112309	0.031486922	0.574182764
Gpm6a	2.070476925	0.031703429	0.57723022
H2-Q4	2.070092738	0.031735098	0.57723022
Akr1c19	2.068672213	0.031852428	0.577939557
H2-M2	2.068638038	0.031855256	0.577939557
Laptm5	2.067066065	0.031985539	0.579564941
Acan	2.065236254	0.032137766	0.58158331
Ptpn18	2.064008376	0.032240265	0.582697778
Fuom	2.063226169	0.032305706	0.583140518
Gata2	2.062639371	0.032354874	0.583288755
Rspo1	2.062091752	0.032400817	0.583378552
Rarb	2.061398604	0.032459049	0.583689113
Csf2rb	2.060907054	0.032500399	0.583695693
Epsti1	2.05981741	0.032592223	0.584607603
Msx1	2.058079164	0.032739164	0.586504615
Ezr	2.056369438	0.032884247	0.58836362
A330023F24Rik	2.051605342	0.033291423	0.594901437
Ptger4	2.049208261	0.033497922	0.596712071
Rsph1	2.049172659	0.033500997	0.596712071
Cd72	2.04897075	0.033518442	0.596712071
Fam211b	2.047894419	0.033611569	0.597622924
Fam134b	2.04672062	0.033713381	0.598685742
Plch1	2.045618385	0.033809225	0.599640077
Rassf7	2.042177935	0.034109888	0.603637108
Calml4	2.042070014	0.034119356	0.603637108
Cd274	2.041400188	0.034178172	0.603927447
Trdn	2.038010868	0.034477109	0.608393873
Prr18	2.037567507	0.034516378	0.608393873
Il10ra	2.032880985	0.03493381	0.614990514
Adamts8	2.031962101	0.03501616	0.615679192
H2-K1	2.031239137	0.035081067	0.616059876
Asb4	-2.029809625	0.035209711	0.617557516
Chrm4	2.029215862	0.035263263	0.617736024
Hif3a	2.028493611	0.035328497	0.618118487
E230016K23Rik	2.027645556	0.035405225	0.618344496
Apoc2	2.027391389	0.035428248	0.618344496
Card11	2.026061099	0.03554896	0.619691902
Smim5	2.023012628	0.035826905	0.623773563
Gpr37	2.021613137	0.035955123	0.625241586
Usp18	2.020711781	0.03603791	0.625916969
Lama5	2.020090398	0.036095077	0.626146268
Ccdc30	2.016029388	0.036470595	0.631890778
Wdr27	2.013791813	0.036678921	0.634728061
C920025E04Rik	2.011181966	0.036923186	0.638037046
Gpr165	-2.010792716	0.036959736	0.638037046
Ubxn11	2.009475563	0.037083643	0.639401021
Tnfsf10	2.008601623	0.037166051	0.639620252
Cdh13	2.00838841	0.03718618	0.639620252
Gnal	2.006629021	0.03735263	0.641708277
Rgs14	2.006133027	0.037399669	0.641742281
AW011738	2.004117364	0.03759135	0.643626662
Dock11	2.004027947	0.037599872	0.643626662
Dock10	2.00207311	0.037786602	0.646046567
Peg3	2.000974028	0.037891935	0.647070668
Crb2	1.999289803	0.03805383	0.649057068
Emx2	1.995387419	0.038431207	0.654146004
Lgals7	1.995255155	0.038444053	0.654146004
Lcp2	1.994715935	0.038496462	0.654256104
Nuak2	1.994118729	0.038554578	0.654462813
Oas1a	1.992639305	0.038698866	0.655336692
Mpz	1.992577766	0.038704878	0.655336692
Hddc2	1.992176458	0.038744102	0.655336692
Scn3b	1.987395283	0.039214016	0.661241367
E130008D07Rik	1.987030413	0.039250075	0.661241367
Ifitm7	1.986984994	0.039254566	0.661241367
Micalcl	1.986738876	0.039278907	0.661241367
Cd180	1.981346829	0.039815411	0.6694818
Oasl2	1.980440362	0.039906212	0.670217293
1700029J07Rik	1.979134945	0.040037283	0.670968097
Pion	1.979056812	0.04004514	0.670968097
Ap1s2	1.975385874	0.040415745	0.676381951
Siglec1	1.974198444	0.040536245	0.677602342
Sv2c	1.97322211	0.04063555	0.678150856
Camk2b	1.972602989	0.04069863	0.678150856
B230206H07Rik	1.972472774	0.040711907	0.678150856
Fam187b	1.971560058	0.040805077	0.678908764
Tas1r1	1.969442427	0.041021939	0.681720492
Hcls1	1.966963898	0.041277001	0.684793472
Prkcz	1.9667118	0.041303019	0.684793472
Dnahc7a	1.96361538	0.041623723	0.689308216
Ankrd37	1.961657608	0.041827581	0.691879682
Slc11a1	1.961106354	0.041885134	0.691964922
Lcp1	1.960677954	0.041929906	0.691964922
Aif1	1.958907775	0.04211534	0.694220692
Lama3	1.957270523	0.042287467	0.69479862
Ifnlr1	1.957243836	0.042290277	0.69479862
Hoxb4	1.957182323	0.042296756	0.69479862
Fbxl13	1.955418931	0.042482844	0.69650194
Rsad2	1.955273161	0.042498258	0.69650194
Ncald	1.95212135	0.04283269	0.700750594
Arid5a	1.951903359	0.042855903	0.700750594
Neurl3	1.951011516	0.042950981	0.701320709
Rab11fip1	1.950546855	0.043000588	0.701320709
Fabp4	1.950192063	0.043038499	0.701320709
Gstt3	1.949567871	0.043105264	0.701605904
Col8a2	1.949088943	0.04315655	0.701638801
H2-Q2	1.946974294	0.043383617	0.704526194
Tyrobp	1.946080719	0.04347987	0.705285092
Jsrp1	-1.943454642	0.043763788	0.708474108
Lypd6	1.943342383	0.043775959	0.708474108
Scin	1.942681767	0.043847645	0.708828779
Lrrc25	1.942047753	0.043916536	0.709137539
Chl1	1.940721399	0.044060953	0.709174436
Fas	1.940635745	0.044070293	0.709174436
Oscp1	1.940220153	0.044115634	0.709174436
Fcer1g	1.94019848	0.044118	0.709174436
E330013P04Rik	1.935777755	0.044602766	0.714888311
Apoa1	-1.935763576	0.044604328	0.714888311
Icam1	1.935584594	0.044624049	0.714888311
Tppp3	1.931850968	0.045037129	0.719475038
Il16	1.931439528	0.045082846	0.719475038
Bzrap1	1.931243592	0.045104631	0.719475038
Il1rn	1.931173481	0.045112429	0.719475038
Slc7a11	1.930017055	0.045241206	0.719763577
Evpl	1.929747436	0.045271275	0.719763577
Bhlha15	1.929650096	0.045282135	0.719763577
1600016N20Rik	1.926419621	0.045643793	0.724703351
Arhgef4	1.925143188	0.045787362	0.726173286
Akna	1.92303325	0.046025514	0.729030745
Dpt	1.922640933	0.046069911	0.729030745
Upk1b	1.921287175	0.046223385	0.730647562
Egln3	1.920266162	0.046339421	0.731669663
Insl6	1.919099707	0.046472286	0.73295493
Fank1	1.917135512	0.046696743	0.734942749
Tap1	1.917093707	0.04670153	0.734942749
Adamts16	1.916141073	0.046810729	0.735848122
Sigirr	1.913307451	0.047136813	0.7401571
Pou2f2	1.911846806	0.047305644	0.74199007
2310001H17Rik	1.911383311	0.047359324	0.742014848
Notum	1.910338905	0.047480471	0.743095456
Ggta1	1.907893268	0.047765174	0.746730633
Fam163a	1.906328741	0.047948056	0.748767781
Cxcr3	1.90224238	0.048428501	0.7548573
Cyb561	1.902111046	0.048444009	0.7548573
Wnt2b	1.901322978	0.048537153	0.755301874
Psmb8	1.900753098	0.048604602	0.755301874
Gsto1	1.900086928	0.048683548	0.755301874
Enpp4	1.900077433	0.048684674	0.755301874
Lrrc51	1.899461958	0.048757709	0.755611846
Serinc2	1.898548359	0.04886629	0.756471416
Ccdc88c	1.89640936	0.049121304	0.759593505
Cdkl2	1.895454639	0.049235488	0.760533424
Ttc9	1.893082582	0.049520147	0.763157569
Apobec2	1.892829233	0.049550631	0.763157569
Pkd2l1	1.891990192	0.049651702	0.763157569
A830010M20Rik	1.891747655	0.049680951	0.763157569
Car13	1.891282217	0.04973712	0.763157569
AF251705	1.89106876	0.049762898	0.763157569
Mycbpap	1.890923346	0.049780465	0.763157569
Atp1b1	1.889533531	0.049948628	0.763956195
Emx2os	1.889270238	0.049980539	0.763956195
